# Supplementary material for: Impact of Biofilm Decontamination Methods on Implant‐Abutment Surface Integrity: A Systematic Review of Quantitative Studies
Source: Clin Oral Implants Res. 2025 Dec 15;37(3):247–61. doi: 10.1111/clr.70077 (PMC12975692; doi:10.1111/clr.70077)
Supplement: Supplementary file 3 — Table S1: PRISMA checklist. Table S2: Additional surface roughness parameters reported in included studies (μm, mean ± SD). Table S3: Quality assessment of included studies using the QUIN tool. Table S4: Surface roughness values on modified titanium surfaces (μm, mean ± SD). Table S5: Surface roughness values on machined titanium surfaces (μm, mean ± SD). Table S6: Surface roughness values on zirconia surfaces (μm, mean ± SD). Table S7: Surface roughness values on mixed surfaces (μm, mean ± SD). [file CLR-37-247-s003.zip]

Archive with 4 entries (4 files):
- clr70077-sup-0003-TableS2.docx
- clr70077-sup-0004-TableS1.docx
- clr70077-sup-0005-TableS3@Supplementary Table 3.docx
- clr70077-sup-0006-TableS4-S7@Supplementary Table 4-7.docx
